# Supplementary material for: Porphyrins on acid: kinetics of the photoinduced-protonation of tetrakis(4-carboxyphenyl)-porphyrin
Source: Phys Chem Chem Phys. 2024 Sep 16;26(37):24524–32. doi: 10.1039/d4cp02542c (PMC11403973; doi:10.1039/d4cp02542c)
Supplement: CP-026-D4CP02542C-s001 [file CP-026-D4CP02542C-s001.xyz]

92
Energy =
N    -2.0378920    0.6310898   -0.4455690 
C    -3.0648486   -0.2599857   -0.1409589 
C    -4.0642215    0.4920293    0.5394874 
C    -3.6645050    1.8139936    0.5793177 
C    -2.4064909    1.9240248   -0.0793198 
C    -3.0787791   -1.6387798   -0.4754058 
C    -1.9036778   -2.3809511   -0.7570242 
N    -0.6131403   -2.0154587   -0.3785167 
C     0.2805339   -3.0376969   -0.6896601 
C    -0.4663494   -4.0298241   -1.3862955 
C    -1.7881595   -3.6306431   -1.4304115 
C     1.6575577   -3.0575051   -0.3478365 
C     2.4030913   -1.8888026   -0.0509056 
N     2.0407874   -0.5915840   -0.4090901 
C     3.0624691    0.2962185   -0.0781275 
C     4.0523477   -0.4644523    0.6074536 
C     3.6519457   -1.7864247    0.6266703 
C     3.0801381    1.6798407   -0.3908421 
C     1.9108987    2.4260099   -0.6875266 
N     0.6116682    2.0567929   -0.3446029 
C    -0.2747843    3.0831010   -0.6656417 
C     0.4892384    4.0829737   -1.3323912 
C     1.8119099    3.6843826   -1.3476584 
C    -1.6592744    3.0973064   -0.3566251 
H     4.9338332   -0.0421415    1.0785773 
H     4.1553497   -2.6135678    1.1161956 
H    -0.0347529   -4.9122311   -1.8470022 
H    -2.6057680   -4.1360130   -1.9336446 
H    -4.9521508    0.0641681    0.9931542 
H    -4.1747736    2.6356458    1.0710295 
H     0.0689362    4.9703835   -1.7941520 
H     2.6422137    4.1956368   -1.8235610 
C    -2.3584331    4.3946486   -0.3275399 
C    -1.7776466    5.5115651    0.3130367 
C    -3.6257515    4.5449952   -0.9349741 
C    -2.4445314    6.7319908    0.3545637 
H    -0.8180531    5.4056980    0.8204471 
C    -4.2833276    5.7677867   -0.9025794 
H    -4.0716394    3.7063020   -1.4704755 
C    -3.7009938    6.8677012   -0.2548808 
H    -2.0009572    7.5825187    0.8702151 
H    -5.2526857    5.9011483   -1.3838986 
C    -4.3772893   -2.3335842   -0.5262109 
C    -5.4893889   -1.7333251   -1.1573563 
C    -4.5350147   -3.6143597    0.0500553 
C    -6.7124683   -2.3934376   -1.2192126 
H    -5.3774352   -0.7624446   -1.6413722 
C    -5.7600430   -4.2660748   -0.0038297 
H    -3.7008684   -4.0761977    0.5790581 
C    -6.8553501   -3.6635222   -0.6406610 
H    -7.5593282   -1.9341230   -1.7271448 
H    -5.8992676   -5.2465904    0.4524965 
C     2.3430970   -4.3616324   -0.3040996 
C     1.7332117   -5.4697853    0.3245747 
C     3.6197244   -4.5300626   -0.8856865 
C     2.3800769   -6.7001166    0.3786578 
H     0.7650537   -5.3497089    0.8120377 
C     4.2570484   -5.7633492   -0.8421892 
H     4.0890530   -3.6978501   -1.4112501 
C     3.6450923   -6.8549201   -0.2076567 
H     1.9136014   -7.5440731    0.8847421 
H     5.2329830   -5.9114635   -1.3054572 
C     4.3779688    2.3791419   -0.4005866 
C     5.5037406    1.7984680   -1.0254516 
C     4.5202488    3.6452716    0.2110983 
C     6.7255002    2.4640145   -1.0471036 
H     5.4043201    0.8400226   -1.5362697 
C     5.7443576    4.3012473    0.1990745 
H     3.6738459    4.0915554    0.7340864 
C     6.8536405    3.7186467   -0.4322416 
H     7.5831464    2.0207544   -1.5511336 
H     5.8712439    5.2694207    0.6845151 
C     4.3925191   -8.1564561   -0.1880019 
O     5.4926623   -8.3049037   -0.6774135 
O     3.6969101   -9.1378144    0.4374110 
H     4.2526452   -9.9456376    0.4072643 
C     8.1430661    4.4870976   -0.4187860 
O     8.2649118    5.5821341    0.0892477 
O     9.1460467    3.8177265   -1.0381010 
H     9.9435946    4.3865821   -0.9861416 
C    -8.1463018   -4.4286717   -0.6724652 
O    -8.2788628   -5.5382857   -0.2000462 
O    -9.1370953   -3.7380450   -1.2881005 
H    -9.9365224   -4.3062445   -1.2676648 
C    -4.4721255    8.1554869   -0.2449962 
O    -5.5674007    8.2842620   -0.7507323 
O    -3.8047464    9.1481611    0.3928444 
H    -4.3754621    9.9452201    0.3565355 
H     1.3865054   -0.4036136   -1.1637582 
H    -1.3731782    0.4521431   -1.1933898 
H    -0.4391863   -1.3586596    0.3773335 
H     0.4192561    1.3905873    0.3984930 
