# Supplementary material for: Porphyrins on acid: kinetics of the photoinduced-protonation of tetrakis(4-carboxyphenyl)-porphyrin
Source: Phys Chem Chem Phys. 2024 Sep 16;26(37):24524–32. doi: 10.1039/d4cp02542c (PMC11403973; doi:10.1039/d4cp02542c)
Supplement: CP-026-D4CP02542C-s002 [file CP-026-D4CP02542C-s002.xyz]

92
Energy =
N    -2.0709070    0.6383529   -0.4759717 
C    -3.0823377   -0.2605582   -0.1421441 
C    -4.0511242    0.4819707    0.6001918 
C    -3.6548172    1.8015573    0.6389811 
C    -2.4276564    1.9275657   -0.0828522 
C    -3.0947313   -1.6296784   -0.4932937 
C    -1.8926228   -2.3462283   -0.8510275 
N    -0.6265226   -2.0454659   -0.3570130 
C     0.2870171   -3.0010772   -0.7897978 
C    -0.4053073   -3.8644891   -1.6570925 
C    -1.7458072   -3.4615119   -1.6956098 
C     1.6691719   -3.0556818   -0.3665343 
C     2.4024742   -1.8930829   -0.0413393 
N     2.0560343   -0.6002578   -0.4318572 
C     3.0583455    0.2953843   -0.0633481 
C     4.0070403   -0.4538762    0.6977480 
C     3.6098384   -1.7737444    0.7141559 
C     3.0798428    1.6674465   -0.4023838 
C     1.8865956    2.3871488   -0.7829962 
N     0.6092614    2.0825860   -0.3211489 
C    -0.2938075    3.0420271   -0.7672326 
C     0.4186770    3.9124513   -1.6108281 
C     1.7595895    3.5092563   -1.6215502 
C    -1.6860255    3.0929521   -0.3778087 
H     4.8527979   -0.0215593    1.2223234 
H     4.0805238   -2.5880120    1.2548404 
H     0.0477042   -4.6723133   -2.2223153 
H    -2.5379072   -3.8951248   -2.2970030 
H    -4.9104184    0.0448777    1.0981668 
H    -4.1399407    2.6110434    1.1742052 
H    -0.0210514    4.7249937   -2.1797467 
H     2.5655124    3.9475203   -2.2009300 
C    -2.3427668    4.3981150   -0.3219024 
C    -1.6511565    5.5368495    0.1611607 
C    -3.6843143    4.5585698   -0.7521873 
C    -2.2816767    6.7715130    0.2391140 
H    -0.6269211    5.4328490    0.5190431 
C    -4.3040152    5.7971153   -0.6909446 
H    -4.2152583    3.7116608   -1.1865474 
C    -3.6121500    6.9118088   -0.1902294 
H    -1.7517557    7.6343912    0.6400348 
H    -5.3275212    5.9355594   -1.0408621 
C    -4.3666688   -2.3510055   -0.5218531 
C    -5.5462515   -1.7234880   -0.9949669 
C    -4.4478185   -3.6994391   -0.0916068 
C    -6.7513881   -2.4130462   -1.0376858 
H    -5.4957895   -0.7061862   -1.3832529 
C    -5.6564563   -4.3774889   -0.1170590 
H    -3.5602999   -4.1925689    0.3044316 
C    -6.8164588   -3.7437407   -0.5937002 
H    -7.6460706   -1.9316424   -1.4300558 
H    -5.7354157   -5.4062955    0.2353528 
C     2.3252106   -4.3608880   -0.3054209 
C     1.6218810   -5.5047980    0.1476652 
C     3.6786896   -4.5160010   -0.6988433 
C     2.2521282   -6.7390250    0.2335298 
H     0.5876570   -5.4052459    0.4767804 
C     4.2990068   -5.7536488   -0.6288802 
H     4.2201631   -3.6648352   -1.1114069 
C     3.5950982   -6.8734846   -0.1570597 
H     1.7122407   -7.6060597    0.6115745 
H     5.3327369   -5.8873104   -0.9494121 
C     4.3522585    2.3881187   -0.3938820 
C     5.5435487    1.7624110   -0.8395754 
C     4.4231138    3.7342717    0.0455874 
C     6.7498135    2.4511398   -0.8466147 
H     5.5026303    0.7474060   -1.2349102 
C     5.6323526    4.4116087    0.0552855 
H     3.5258630    4.2258971    0.4209558 
C     6.8041649    3.7794420   -0.3938829 
H     7.6542372    1.9710857   -1.2177804 
H     5.7025798    5.4385008    0.4150022 
C     4.3322347   -8.1783744   -0.0913059 
O     5.5059669   -8.2973677   -0.3773653 
O     3.5411162   -9.1956494    0.3266602 
H     4.0988698  -10.0024830    0.3484709 
C     8.0732263    4.5795814   -0.3789842 
O     8.1273780    5.7392038   -0.0244465 
O     9.1391309    3.8612930   -0.8074980 
H     9.9184888    4.4561894   -0.7725560 
C    -8.0847383   -4.5449510   -0.6167334 
O    -8.1473698   -5.7062561   -0.2691937 
O    -9.1393466   -3.8255192   -1.0706758 
H    -9.9188229   -4.4211587   -1.0593673 
C    -4.3476740    8.2183421   -0.1389612 
O    -5.5089974    8.3443814   -0.4690629 
O    -3.5701112    9.2285725    0.3198261 
H    -4.1258735   10.0370489    0.3281795 
H     1.4258880   -0.4194365   -1.2083922 
H    -1.4203965    0.4646336   -1.2372183 
H    -0.4792194   -1.4775954    0.4727440 
H     0.4426549    1.5078388    0.5001422 
