# Supplementary material for: Porphyrins on acid: kinetics of the photoinduced-protonation of tetrakis(4-carboxyphenyl)-porphyrin
Source: Phys Chem Chem Phys. 2024 Sep 16;26(37):24524–32. doi: 10.1039/d4cp02542c (PMC11403973; doi:10.1039/d4cp02542c)
Supplement: CP-026-D4CP02542C-s004 [file CP-026-D4CP02542C-s004.xyz]

90
Energy =
N    -2.0023936    0.6251237   -0.4864703 
C    -3.0774716   -0.2256853   -0.4948632 
C    -4.2463581    0.5974856   -0.4584929 
C    -3.8474462    1.9020372   -0.4199102 
C    -2.4170841    1.9317725   -0.4411466 
C    -3.0371657   -1.6245494   -0.4954301 
C    -1.8727075   -2.4089682   -0.4315599 
N    -0.5956672   -1.9434642   -0.3536199 
C     0.2001493   -3.0468098   -0.3203028 
C    -0.6014780   -4.2613118   -0.3827305 
C    -1.8887371   -3.8653295   -0.4548730 
C     1.6052309   -3.0561147   -0.2702291 
C     2.4273943   -1.9247844   -0.2794174 
N     2.0169551   -0.6165067   -0.3044245 
C     3.0947805    0.2304904   -0.3329675 
C     4.2612607   -0.5975546   -0.3238975 
C     3.8578252   -1.9004773   -0.2816050 
C     3.0538258    1.6281445   -0.3808249 
C     1.8857558    2.4120131   -0.3994836 
N     0.6053221    1.9486555   -0.3925637 
C    -0.1899152    3.0540093   -0.3868100 
C     0.6161373    4.2666780   -0.3932280 
C     1.9047947    3.8683499   -0.3991684 
C    -1.5968842    3.0649608   -0.3981988 
H     5.2729765   -0.2315873   -0.3504277 
H     4.4855958   -2.7742053   -0.2634074 
H    -0.2229358   -5.2695144   -0.3852803 
H    -2.7646979   -4.4877753   -0.5271705 
H    -5.2566200    0.2266475   -0.4436497 
H    -4.4780727    2.7725529   -0.3692836 
H     0.2412688    5.2762205   -0.3986620 
H     2.7838216    4.4902765   -0.3980075 
C    -2.2885813    4.3911186   -0.3508235 
C    -2.2905285    5.1481099    0.8245930 
C    -2.9437459    4.9022540   -1.4760794 
C    -2.9267914    6.3800013    0.8780546 
H    -1.7909096    4.7629089    1.7044877 
C    -3.5786331    6.1338690   -1.4291638 
H    -2.9436520    4.3316310   -2.3962803 
C    -3.5757733    6.8828966   -0.2511865 
H    -2.9232303    6.9520519    1.7951177 
H    -4.0788718    6.5340884   -2.3008838 
C    -4.3583750   -2.3256968   -0.5643206 
C    -5.0601552   -2.3964519   -1.7706701 
C    -4.9175846   -2.9182549    0.5719548 
C    -6.2856187   -3.0432237   -1.8449591 
H    -4.6347453   -1.9474369   -2.6593757 
C    -6.1439959   -3.5612999    0.5048330 
H    -4.3860489   -2.8675174    1.5138614 
C    -6.8376245   -3.6298451   -0.7047736 
H    -6.8144941   -3.0960942   -2.7861285 
H    -6.5814393   -4.0150678    1.3841437 
C     2.2918873   -4.3861180   -0.2187415 
C     2.3455948   -5.1082190    0.9761823 
C     2.8800988   -4.9365003   -1.3615476 
C     2.9641555   -6.3492276    1.0308924 
H     1.8972564   -4.6909516    1.8688549 
C     3.4991959   -6.1762217   -1.3127236 
H     2.8406229   -4.3909241   -2.2956858 
C     3.5450709   -6.8931394   -0.1159294 
H     2.9979895   -6.8974381    1.9618120 
H     3.9485581   -6.6077229   -2.1970857 
C     4.3704746    2.3395382   -0.4166114 
C     4.8217596    2.9358683   -1.5973067 
C     5.1668344    2.4363089    0.7285591 
C     6.0276984    3.6211670   -1.6335506 
H     4.2184542    2.8619710   -2.4932213 
C     6.3704131    3.1236615    0.6995231 
H     4.8289555    1.9809900    1.6508418 
C     6.8091689    3.7250460   -0.4812580 
H     6.3636552    4.0782475   -2.5534742 
H     6.9805579    3.2120835    1.5883753 
C     4.2161962   -8.2183888   -0.1143260 
O     4.7500782   -8.7242126   -1.0712790 
O     4.1767374   -8.8325466    1.0937318 
H     4.6382316   -9.6786400    0.9875726 
C     8.0960703    4.4663440   -0.4582113 
O     8.8016388    4.5975496    0.5123110 
O     8.4198352    5.0055633   -1.6590870 
H     9.2630599    5.4675518   -1.5352562 
C    -8.1485687   -4.3280364   -0.7272268 
O    -8.6755299   -4.8402832    0.2301757 
O    -8.7233170   -4.3399805   -1.9549787 
H    -9.5653053   -4.8115047   -1.8604963 
C    -4.2680039    8.1971008   -0.2506744 
O    -4.8369784    8.6790897   -1.1997666 
O    -4.2045594    8.8315167    0.9459362 
H    -4.6819234    9.6687693    0.8382953 
H     1.0519712   -0.3160052   -0.2880564 
H    -1.0353704    0.3307835   -0.5005717 
