# Supplementary material for: Porphyrins on acid: kinetics of the photoinduced-protonation of tetrakis(4-carboxyphenyl)-porphyrin
Source: Phys Chem Chem Phys. 2024 Sep 16;26(37):24524–32. doi: 10.1039/d4cp02542c (PMC11403973; doi:10.1039/d4cp02542c)
Supplement: CP-026-D4CP02542C-s005 [file CP-026-D4CP02542C-s005.xyz]

90
Energy =
N    -2.0170123    0.6280325   -0.4951979 
C    -3.0964844   -0.2161560   -0.4886053 
C    -4.2477616    0.5838803   -0.4379825 
C    -3.8381942    1.9156346   -0.4074812 
C    -2.4358820    1.9321341   -0.4442078 
C    -3.0402268   -1.6506030   -0.4874974 
C    -1.8888028   -2.4327529   -0.4130832 
N    -0.6037888   -1.9639023   -0.3374685 
C     0.1959877   -3.0747263   -0.3040277 
C    -0.6137725   -4.2877568   -0.3604053 
C    -1.8979007   -3.8922526   -0.4327098 
C     1.5898152   -3.0786563   -0.2636833 
C     2.4467035   -1.9278653   -0.2832838 
N     2.0308755   -0.6218205   -0.3067176 
C     3.1124907    0.2194520   -0.3375910 
C     4.2621965   -0.5848855   -0.3348439 
C     3.8496282   -1.9152478   -0.2918843 
C     3.0554363    1.6525597   -0.3857361 
C     1.8996790    2.4341266   -0.4049857 
N     0.6132732    1.9667532   -0.4002985 
C    -0.1871015    3.0785804   -0.3893954 
C     0.6258202    4.2907363   -0.3884436 
C     1.9113732    3.8939048   -0.3976169 
C    -1.5808161    3.0838505   -0.4026295 
H     5.2750416   -0.2238786   -0.3655104 
H     4.4801372   -2.7865621   -0.2737536 
H    -0.2376443   -5.2968917   -0.3612325 
H    -2.7734874   -4.5153535   -0.5048916 
H    -5.2592886    0.2189691   -0.4103314 
H    -4.4700431    2.7847501   -0.3537546 
H     0.2509074    5.3002176   -0.3864103 
H     2.7894269    4.5174856   -0.3923056 
C    -2.2794481    4.4026019   -0.3529914 
C    -2.3317471    5.1307376    0.8386914 
C    -2.8930751    4.9320522   -1.4926185 
C    -2.9755025    6.3589813    0.8932978 
H    -1.8660722    4.7270070    1.7286854 
C    -3.5265216    6.1639947   -1.4456409 
H    -2.8597373    4.3779557   -2.4222159 
C    -3.5745389    6.8865002   -0.2518237 
H    -3.0131364    6.9101707    1.8219986 
H    -3.9889275    6.5840338   -2.3287601 
C    -4.3622080   -2.3400721   -0.5620415 
C    -5.0739149   -2.3779504   -1.7649008 
C    -4.9168227   -2.9507581    0.5672476 
C    -6.3002690   -3.0214216   -1.8442150 
H    -4.6549646   -1.9079180   -2.6455409 
C    -6.1484908   -3.5836461    0.4955046 
H    -4.3792262   -2.9208806    1.5063376 
C    -6.8483974   -3.6267157   -0.7112332 
H    -6.8342726   -3.0560138   -2.7833359 
H    -6.5839361   -4.0505117    1.3684335 
C     2.2846106   -4.4004172   -0.2117991 
C     2.3401588   -5.1231854    0.9824007 
C     2.8834953   -4.9404997   -1.3541346 
C     2.9701191   -6.3589072    1.0360218 
H     1.8850233   -4.7119520    1.8741617 
C     3.5067878   -6.1773694   -1.3067819 
H     2.8467165   -4.3907407   -2.2861469 
C     3.5552684   -6.8969189   -0.1111032 
H     3.0074547   -6.9076263    1.9664847 
H     3.9594835   -6.6045212   -2.1918518 
C     4.3721739    2.3546109   -0.4233984 
C     4.8251770    2.9423774   -1.6075660 
C     5.1687533    2.4500773    0.7221184 
C     6.0346064    3.6212029   -1.6468625 
H     4.2213019    2.8669378   -2.5029666 
C     6.3723076    3.1365189    0.6899391 
H     4.8305722    1.9979377    1.6456789 
C     6.8142256    3.7295708   -0.4943228 
H     6.3732994    4.0716816   -2.5691273 
H     6.9817058    3.2284232    1.5790732 
C     4.2315767   -8.2196560   -0.1117286 
O     4.7529030   -8.7284701   -1.0740196 
O     4.2114091   -8.8282451    1.0992623 
H     4.6725976   -9.6740620    0.9900928 
C     8.1034356    4.4670295   -0.4743723 
O     8.8023757    4.6106780    0.4991933 
O     8.4375320    4.9868494   -1.6810251 
H     9.2824975    5.4462469   -1.5585644 
C    -8.1621838   -4.3194583   -0.7374739 
O    -8.6889968   -4.8386375    0.2161525 
O    -8.7391330   -4.3184878   -1.9642270 
H    -9.5815567   -4.7897965   -1.8726794 
C    -4.2657408    8.2013162   -0.2514941 
O    -4.7756822    8.7135867   -1.2180938 
O    -4.2755568    8.7971142    0.9660505 
H    -4.7438436    9.6389981    0.8569284 
H     1.0664362   -0.3221554   -0.2929396 
H    -1.0513618    0.3319568   -0.5115009 
